# Supplementary material for: LncRNAs Landscape in the patients of primary gout by microarray analysis
Source: PLoS One. 2021 Feb 18;16(2):e0232918. doi: 10.1371/journal.pone.0232918 (PMC7891695; doi:10.1371/journal.pone.0232918)
Supplement: S1 Table — (XLSX) [file pone.0232918.s001.xlsx]

## Sheet: S1 Table
ProbeName	P-value	FDR	Fold Change	Regulation	seqname	GeneSymbol	source	RNAlength	chrom	strand	txStart	txEnd	[gout1-AG1, Gout_group](normalized)	[gout2-AG2, Gout_group](normalized)	[gout3-AG3, Gout_group](normalized)	[gout4-IG1, Gout_group](normalized)	[gout5-IG2, Gout_group](normalized)	[gout6-IG3, Gout_group](normalized)	[HC1, HC_group](normalized)	[HC2, HC_group](normalized)	[HC3, HC_group](normalized)	[HC4, HC_group](normalized)	[HC5, HC_group](normalized)	[HC6, HC_group](normalized)
ASHGV40027277	1.18143e-05	0.000346884	50.1779	up	TCONS_00004393	XLOC_002277	RNA-seq: Cabili et al 2011	285	chr2	-	113576773	113581878	11.3999	12.1852	8.31585	8.01895	10.1694	10.9974	4.67791	5.11013	4.00396	4.45883	4.46068	4.48123
ASHGV40049004	1.04722e-05	0.000319977	12.6049	up	ENST00000566457	CTD-3247F14.2	GENCODE	4997	chr8	-	22536525	22541522	10.2596	10.4256	10.0206	8.89958	8.66163	8.45187	5.92702	6.76249	4.8881	5.26752	5.71257	6.22568
ASHGV40038359	1.539e-09	1.32e-06	39.9203	up	NR_003542	SLED1	RefSeq	751	chr4	-	185719450	185720200	9.91477	10.0161	9.67988	9.10155	9.14244	9.26106	4.3008	4.82191	3.59512	3.67206	4.2575	4.55414
ASHGV40045835	7.56768e-06	0.000259179	29.4294	up	ENST00000430770	RP11-136K14.1	GENCODE	378	chr6	+	150921969	150926986	8.95822	9.34695	7.80461	10.8483	10.579	10.3903	6.11288	4.41339	3.88141	5.34198	4.55357	4.34901
ASHGV40023181	0.00184064	0.0118655	4.08723	down	NR_026756	CYP4F35P	RefSeq	2876	chr18	+	14337421	14342523	3.40734	3.16295	3.79452	4.62356	5.33648	5.90351	6.08792	6.36351	6.6556	7.0398	6.48785	5.78042
ASHGV40026769	0.00292518	0.0166718	4.05198	down	TCONS_00003286	XLOC_002099	RNA-seq: Cabili et al 2011	2386	chr2	-	55852072	55858573	3.27684	3.90603	5.83904	3.34644	3.12128	2.07275	5.86796	5.52881	5.352	5.50859	5.71081	5.70598
ASHGV40054621	1.50517e-05	0.000413329	8.45524	down	TCONS_00017125	XLOC_007918	RNA-seq: Cabili et al 2011	1945	chrX	+	1895251	1902285	8.20875	8.65908	7.24004	9.14446	8.34412	6.92926	11.826	10.4884	11.1517	11.4991	11.2081	10.8315
ASHGV40011647	2.07187e-05	0.000503988	8.22319	down	NR_104125	IFNG-AS1	RefSeq	1791	chr12	+	68383224	68415107	5.44994	5.57842	5.34389	5.11443	5.68992	5.83085	8.55264	9.86291	7.11965	7.86782	8.70288	9.13973
